# Supplementary material for: Unravelling the Evolutionary Complexity of Orf Virus: A Global and Multi-Host Perspective
Source: Viruses. 2026 Feb 10;18(2):222. doi: 10.3390/v18020222 (PMC12945002; doi:10.3390/v18020222)
Supplement: Supplementary file 1 [file viruses-18-00222-s001.zip › Supplementary Table S1.xlsx]

## Sheet: Anagrafica Database Definitivo
Titolo Dataset		Codice Genbank	Paese	Ospite	Anno	Referenza Lavoro
rendeer_GQ329670_PCPV	outgroup GQ329670_PCPV	GQ329670	Finlandia	rendeer		Hautaniemi, M., Ueda, N., Tuimala, J., Mercer, A. A., Lahdenperä, J., & McInnes, C. J. (2010). The genome of pseudocowpoxvirus: comparison of a reindeer isolate and a reference strain. The Journal of general virology, 91(Pt 6), 1560–1576. https://doi.org/10.1099/vir.0.018374-0
goat_GQ328007_KOR@2009	GQ328007_KOR@2009	GQ328007	Corea del Sud	goat	2009	na
goat_MG674916_CHN@2016-12-02	MG674916_CHN@2016-12-02	MG674916	Cina	goat	2016-12-02	na
sheep_MG712417_CHN@2016-11-16	MG712417_CHN@2016-11-16	MG712417	Cina	sheep	2016-11-16	na
goat_MF489115_CHN@2014-02	MF489115_CHN@2014-02	MF489115	Cina	goat	2014-02	na
goat_MF489116_CHN@2014-04	MF489116_CHN@2014-04	MF489116	Cina	goat	2014-04	na
goat_MF489117_CHN@2015-06	MF489117_CHN@2015-06	MF489117	Cina	goat	2015-06	na
goat_MF489118_CHN@2015-01-01	MF489118_CHN@2015-01-01	MF489118	Cina	goat	2015-01-01	na
goat_MF489119_CHN@2016-04-01	MF489119_CHN@2016-04-01	MF489119	Cina	goat	2016-04-01	na
goat_MF489120_CHN@2016-10-01	MF489120_CHN@2016-10-01	MF489120	Cina	goat	2016-10-01	na
goat_MF489121_CHN@2016-12-01	MF489121_CHN@2016-12-01	MF489121	Cina	goat	2016-12-01	na
goat_MF489122_CHN@2017-01	MF489122_CHN@2017-01	MF489122	Cina	goat	2017-01	na
goat_MF489123_CHN@2017-04	MF489123_CHN@2017-04	MF489123	Cina	goat	2017-04	na
sheep _MF414618_IND@2008	MF414618_IND@2008	MF414618	India	sheep	2008	na
goat_MF414619_IND@2004	MF414619_IND@2004	MF414619	India	goat	2004	na
goat_MF414620_IND@2005	MF414620_IND@2005	MF414620	India	goat	2005	na
goat_MF414621_IND@2005	MF414621_IND@2005	MF414621	India	goat	2005	na
goat_MF414622_IND@2005	MF414622_IND@2005	MF414622	India	goat	2005	na
goat_MF414623_IND@2007	MF414623_IND@2007	MF414623	India	goat	2007	na
goat _MF414624_IND@2014	MF414624_IND@2014	MF414624	India	goat	2014	na
goat_MF414625_IND@2003	MF414625_IND@2003	MF414625	India	goat	2003	na
goat_MF414626_IND@2008	MF414626_IND@2008	MF414626	India	goat	2008	na
goat_MF414627_IND@2006	MF414627_IND@2006	MF414627	India	goat	2006	na
sheep_MF414628_IND@2006	MF414628_IND@2006	MF414628	India	sheep	2006	na
goat_MF770652_CHN@2013-07	MF770652_CHN@2013-07	MF770652	Cina	goat	2013-07	na
goat_MF172955_CHN@2013-07	MF172955_CHN@2013-07	MF172955	Cina	goat	2013-07	na
homo sapiens_MH161456_ARG@2015-05-01	MH161456_ARG@2015-05-01	MH161456	Argentina	homo sapiens	2015-05-01	na
homo sapiens_MH161457_CHL@2017-02	MH161457_CHL@2017-02	MH161457	Cile	homo sapiens	2017-02	na
goat_MH370054_MYS@2018	MH370054_MYS@2018	MH370054	Malesia	goat	2018	na
goat_MH370055_MYS@2018	MH370055_MYS@2018	MH370055	Malesia	goat	2018	na
goat_MH370056_MYS@2018	MH370056_MYS@2018	MH370056	Malesia	goat	2018	na
goat_MH370057_MYS@2018	MH370057_MYS@2018	MH370057	Malesia	goat	2018	na
sheep_MN454854 USA@2019	MN454854 USA@2019	MN454854	Stati Uniti d'America	ovine	2019	na
goat_MT332357 IND@2017-01-21	MT332357 IND@2017-01-21	MT332357	India	goat	2017-01-21	na
goat_MN648218_CHN@2018-06-10	MN648218_CHN@2018-06-10	MN648218	Cina	goat	2018-06-10	na
sheep_MN648219_CHN@2018-05-15	MN648219_CHN@2018-05-15	MN648219	Cina	sheep	2018-05-15	na
small ruminant_MW492050_TUR@2020	MW492050_TUR@2020	MW492050	Turchia	small ruminant	2020	na
small ruminant_MW492051_TUR@2020	MW492051_TUR@2020	MW492051	Turchia	small ruminant	2020	na
small ruminant_MW492052_TUR@2020	MW492052_TUR@2020	MW492052	Turchia	small ruminant	2020	na
small ruminant_MW492054_TUR@2020	MW492054_TUR@2020	MW492054	Turchia	small ruminant	2020	na
small ruminant_MW492055_TUR@2020	MW492055_TUR@2020	MW492055	Turchia	small ruminant	2020	na
small ruminant_MW492056_TUR@2020	MW492056_TUR@2020	MW492056	Turchia	small ruminant	2020	na
sheep_MW503729_IRN@2018	MW503729_IRN@2018	MW503729	Iran	sheep	2018	na
goat_MW503730_IRN@2018	MW503730_IRN@2018	MW503730	Iran	goat	2018	na
sheep_MW503731_IRN@2018	MW503731_IRN@2018	MW503731	Iran	sheep	2018	na
goat_MW503732_IRN@2018	MW503732_IRN@2018	MW503732	Iran	goat	2018	na
sheep_MW503733_IRN@2018	MW503733_IRN@2018	MW503733	Iran	sheep	2018	na
goat_MW503734_IRN@2018	MW503734_IRN@2018	MW503734	Iran	goat	2018	na
goat_MW503735_IRN@2018	MW503735_IRN@2018	MW503735	Iran	goat	2018	na
goat_MW503736IRN@2018	MW503736IRN@2018	MW503736	Iran	goat	2018	na
sheep_MW503737_IRN@2019	MW503737_IRN@2019	MW503737	Iran	sheep	2019	na
sheep_MW503738_IRN@2019	MW503738_IRN@2019	MW503738	Iran	sheep	2019	na
sheep_MW503739_IRN@2019	MW503739_IRN@2019	MW503739	Iran	sheep	2019	na
sheep_MW503740_IRN@2019	MW503740_IRN@2019	MW503740	Iran	sheep	2019	na
sheep_MW503741_IRN@2019	MW503741_IRN@2019	MW503741	Iran	sheep	2019	na
sheep_MW503742_IRN@2019	MW503742_IRN@2019	MW503742	Iran	sheep	2019	na
goat_MW503743_IRN@2019	MW503743_IRN@2019	MW503743	Iran	goat	2019	na
goat_MW503744_IRN@2019	MW503744_IRN@2019	MW503744	Iran	goat	2019	na
goat_MW503745_IRN@2019	MW503745_IRN@2019	MW503745	Iran	goat	2019	na
goat_MW503746_IRN@2019	MW503746_IRN@2019	MW503746	Iran	goat	2019	na
goat_MW503747_IRN@2019	MW503747_IRN@2019	MW503747	Iran	goat	2019	na
goat_MW503748_IRN@2019	MW503748_IRN@2019	MW503748	Iran	goat	2019	na
goat_MW503749_IRN@2019	MW503749_IRN@2019	MW503749	Iran	goat	2019	na
goat_MW503750_IRN@2019	MW503750_IRN@2019	MW503750	Iran	goat	2019	na
goat_MW503751_IRN@2019	MW503751_IRN@2019	MW503751	Iran	goat	2019	na
goat_MW503752_IRN@2019	MW503752_IRN@2019	MW503752	Iran	goat	2019	na
sheep_MW043058 ITA@2017	MW043058 ITA@2017	MW043058	Italia	sheep	2017	Coradduzza, E., Sanna, D., Rocchigiani, A. M., Pintus, D., Scarpa, F., Scivoli, R., Bechere, R., Dettori, M. A., Montesu, M. A., Marras, V., Lobrano, R., Ligios, C., & Puggioni, G. (2021). Molecular Insights into the Genetic Variability of ORF Virus in a Mediterranean Region (Sardinia, Italy). Life (Basel, Switzerland), 11(5), 416. https://doi.org/10.3390/life11050416
sheep_MW043059 ITA@2017	MW043059 ITA@2017	MW043059	Italia	sheep	2017
goat_MW537048 MYS@2018	MW537048 MYS@2018	MW537048	Malesia	goat	2018	na
sheep_MW043053_ITA@2017	MW043053_ITA@2017	MW043053	Italia	sheep	2017	Coradduzza, E., Sanna, D., Rocchigiani, A. M., Pintus, D., Scarpa, F., Scivoli, R., Bechere, R., Dettori, M. A., Montesu, M. A., Marras, V., Lobrano, R., Ligios, C., & Puggioni, G. (2021). Molecular Insights into the Genetic Variability of ORF Virus in a Mediterranean Region (Sardinia, Italy). Life (Basel, Switzerland), 11(5), 416. https://doi.org/10.3390/life11050416
sheep_MW043054_ITA@2017	MW043054_ITA@2017	MW043054	Italia	sheep	2017
goat_MW043055_ITA@2017	MW043055_ITA@2017	MW043055	Italia	goat	2017
goat_MW043056_ITA@2017	MW043056_ITA@2017	MW043056	Italia	goat	2017
goat_MW043057_ITA@2017	MW043057_ITA@2017	MW043057	Italia	goat	2017
sheep_MW043060_ITA@2018	MW043060_ITA@2018	MW043060	Italia	sheep	2018
sheep_MW043061_ITA@2018	MW043061_ITA@2018	MW043061	Italia	sheep	2018
goat_MW043062_ITA@2019	MW043062_ITA@2019	MW043062	Italia	goat	2019
goat_MW043063_ITA@2019	MW043063_ITA@2019	MW043063	Italia	goat	2019
goat_MW043064_ITA@2019	MW043064_ITA@2019	MW043064	Italia	goat	2019
goat_MW043065_ITA@2019	MW043065_ITA@2019	MW043065	Italia	goat	2019
goat_MW043066_ITA@2019	MW043066_ITA@2019	MW043066	Italia	goat	2019
homo sapiens_MW043067_ITA@2019	MW043067_ITA@2019	MW043067	Italia	homo sapiens	2019
sheep_MW043068_ITA@2019	MW043068_ITA@2019	MW043068	Italia	sheep	2019
sheep_MW043069_ITA@2019	MW043069_ITA@2019	MW043069	Italia	sheep	2019
sheep_MW043070_ITA@2019	MW043070_ITA@2019	MW043070	Italia	sheep	2019
sheep_KF234407_CHN@2011-10-26	KF234407_CHN@2011-10-26	KF234407	Cina	sheep	2011-10-26	na
sheep_KF927108_BRA@2011-07-25	KF927108_BRA@2011-07-25	KF927108	Brasile	ovis aries	2011-07-25	Martins, M., Cargnelutti, J. F., Weiblen, R., & Flores, E. F. (2014). Pathogenesis in lambs and sequence analysis of putative virulence genes of Brazilian orf virus isolates. Veterinary microbiology, 174(1-2), 69–77. https://doi.org/10.1016/j.vetmic.2014.09.005
sheep_KF927109_BRA@2011-08-10	KF927109_BRA@2011-08-10	KF927109	Brasile	ovis aries	2011-08-10
sheep_KF927110_BRA@2011-11-30	KF927110_BRA@2011-11-30	KF927110	Brasile	ovis aries	2011-11-30
sheep_KF927111_BRA@2010-11-08	KF927111_BRA@2010-11-08	KF927111	Brasile	ovis aries	2010-11-08
goat_KF772212_CHN@2013-04-13	KF726848_CHN@2013-08-06	KF726848	Cina	goat	2013-08-06	na
homo sapiens_KF837136_DEU@1996	KF837136_DEU@1996	KF837136	Germania	homo sapiens	1996	na
goat_KF726848_CHN@2013-08-06	KF726848_CHN@2013-08-06	KF726848	Cina	goat	2013-08-06	na
goat_KF916586_CHN@2012-06-06	KF916586_CHN@2012-06-06	KF916586	Cina	goat	2012-06-06	na
goat_KF666563_CHN@2012-08	KF666563_CHN@2012-08	KF666563	Cina	goat	2012-08	na
goat_KF666564_CHN@2013-05	KF666564_CHN@2013-05	KF666564	Cina	goat	2013-05	na
goat_KX579062 MYS@2012-11-30	KX579062 MYS@2012-11-30	KX579062	Malesia	caprine	2012-11-30	na
goat_KX579063 MYS@2012-11-30	KX579063 MYS@2012-11-30	KX579063	Malesia	caprine	2012-11-30	na
goat_KX579064 MYS@2012-11-30	KX579064 MYS@2012-11-30	KX579064	Malesia	caprine	2012-11-30	na
sheep_KY053526_CHN@2012-01	KY053526_CHN@2012-01	KY053526	Cina	sheep*	2012-01	na
goat_KY863428_ARG@2014-09-01	KY863428_ARG@2014-09-01	KY863428	Argentina	goat	2014-09-01	na
goat_KY863429_ARG@2014-11	KY863429_ARG@2014-11	KY863429	Argentina	goat	2014-11	na
goat_KY863430_ARG@2014-12	KY863430_ARG@2014-12	KY863430	Argentina	goat	2014-12	na
goat_KY863431_ARG@2015-05	KY863431_ARG@2015-05	KY863431	Argentina	goat	2015-05	na
goat_KY863432_ARG@2015-09	KY863432_ARG@2015-09	KY863432	Argentina	goat	2015-09	na
sheep_KP244326_ARG@2013-07	KP244326_ARG@2013-07	KP244326	Argentina	sheep	2013-07	na
sheep_KP244327_ARG@1997	KP244327_ARG@1997	KP244327	Argentina	sheep	1997	na
goat_KP010353_CHN@2012-10-04	KP010353_CHN@2012-10-04	KP010353	Cina	goat	2012-10-04	na
goat_KP010354_CHN@2012-02-20	KP010354_CHN@2012-02-20	KP010354	Cina	goat	2012-02-20	na
goat_KP010355_CHN@2011-12-30	KP010355_CHN@2011-12-30	KP010355	Cina	goat	2011-12-30	na
goat_KP010356_CHN@2012-04-22	KP010356_CHN@2012-04-22	KP010356	Cina	goat	2012-04-22	na
sheep_KU672677_IND@2015-04-04	KU672677_IND@2015-04-04	KU672677	India	sheep	2015-04-04	na
sheep_KU672678_IND@2015-05-10	KU672678_IND@2015-05-10	KU672678	India	sheep	2015-05-10	na
sheep_KU672679_IND@2015-05-10	KU672679_IND@2015-05-10	KU672679	India	sheep	2015-05-10	na
sheep_KU672680_IND@2015-04-01	KU672680_IND@2015-04-01	KU672680	India	sheep	2015-04-01	na
sheep_KU672681_IND@2015-04-01	KU672681_IND@2015-04-01	KU672681	India	sheep	2015-04-01	na
goat_KU672682_IND@2014-06-03	KU672682_IND@2014-06-03	KU672682	India	goat	2014-06-03	na
goat_KU672683_IND@2014-06-03	KU672683_IND@2014-06-03	KU672683	India	goat	2014-06-03	na
sheep_KU672684_IND@2015-04-02	KU672684_IND@2015-04-02	KU672684	India	sheep	2015-04-02	na
sheep_KU672685_IND@2015-04-02	KU672685_IND@2015-04-02	KU672685	India	sheep	2015-04-02	na
sheep_KU672686_IND@2014-03-14	KU672686_IND@2014-03-14	KU672686	India	sheep	2014-03-14	na
sheep_KU672687_IND@2014-03-14	KU672687_IND@2014-03-14	KU672687	India	sheep	2014-03-14	na
goat_KU199843_CHN@2015	KU199843_CHN@2015	KU199843	Cina	goat	2015	na
goat_KU199844_CHN@2014	KU199844_CHN@2014	KU199844	Cina	goat	2014	na
goat_KU199845_CHN@2015	KU199845_CHN@2015	KU199845	Cina	goat	2015	na
goat_KU199846_CHN@2015	KU199846_CHN@2015	KU199846	Cina	goat	2015	na
goat_KU199847_CHN@2014	KU199847_CHN@2014	KU199847	Cina	goat	2014	na
goat_KU199848_CHN@2015	KU199848_CHN@2015	KU199848	Cina	goat	2015	na
goat_KU199849_CHN@2015	KU199849_CHN@2015	KU199849	Cina	goat	2015	na
goat_KU199850_CHN@2014	KU199850_CHN@2014	KU199850	Cina	goat	2014	na
goat_KU199851_CHN@2015	KU199851_CHN@2015	KU199851	Cina	goat	2015	na
goat_KU199852_CHN@2014	KU199852_CHN@2014	KU199852	Cina	goat	2014	na
goat_KJ637023_CHN@2010-10-10	KJ637023_CHN@2010-10-10	KJ637023	Cina	goat	2010-10-10	na
goat_KJ637024_CHN@2010-10-10	KJ637024_CHN@2010-10-10	KJ637024	Cina	goat	2010-10-10	na
goat_KJ139958_CHN@2013-03-20	KJ139958_CHN@2013-03-20	KJ139958	Cina	goat	2013-03-20	na
goat_LC208800_ZMB@2015-10-21	LC208800_ZMB@2015-10-21	LC208800	Zambia	capra hircus	2015-10-21	Simulundu, E., Mtine, N., Kapalamula, T. F., Kajihara, M., Qiu, Y., Ngoma, J., Zulu, V., Kwenda, G., Chisanga, C., Phiri, I. K., Takada, A., & Mweene, A. S. (2017). Genetic characterization of orf virus associated with an outbreak of severe orf in goats at a farm in Lusaka, Zambia (2015). Archives of virology, 162(8), 2363–2367. https://doi.org/10.1007/s00705-017-3352-y
sheep_JN565695_CHN@2011-05-15	JN565695_CHN@2011-05-15	JN565695	Cina	sheep	2011-05-15	na
goat_JN565697_CHN@2011-07-01	JN565697_CHN@2011-07-01	JN565697	Cina	goat	2011-07-01	na
sheep_JN603827_BRA@2005-04-16	JN603827_BRA@2005-04-16	JN603827	Brasile	sheep	2005-04-16	na
goat_JN603828_BRA@1993-04-16	JN603828_BRA@1993-04-16	JN603828	Brasile	goat	1993-04-16	na
goat_JN603829_BRA@1993-04-16	JN603829_BRA@1993-04-16	JN603829	Brasile	goat	1993-04-16	na
sheep_JN603830_BRA@1992-05-26	JN603830_BRA@1992-05-26	JN603830	Brasile	sheep	1992-05-26	na
goat_JN603831_BRA@1980-05-26	JN603831_BRA@1980-05-26	JN603831	Brasile	goat	1980-05-26	na
sheep_JX391976_CHN@2009-08-01	JX391976_CHN@2009-08-01	JX391976	Cina	sheep	2009-08-01	na
goat_JX968993_KOR@2010	JX968993_KOR@2010	JX968993	Corea del Sud	goat	2010	na
goat_JX968994_KOR@2010	JX968994_KOR@2010	JX968994	Corea del Sud	goat	2010	na
goat_JX968995_KOR@2010	JX968995_KOR@2010	JX968995	Corea del Sud	goat	2010	na
goat_JX968996_KOR@2011	JX968996_KOR@2011	JX968996	Corea del Sud	goat	2011	na
goat_JX968997_KOR@2011	JX968997_KOR@2011	JX968997	Corea del Sud	goat	2011	na
goat_JQ349519_BRA@2010-01-01	JQ349519_BRA@2010-01-01	JQ349519	Brasile	capra hircus	2010-01-01	de Oliveira, C. H., Assis, F. L., Neto, J. D., Oliveira, C. M., Lopes, C. T., Bomjardim, H.dosA., Vinhote, W. M., Silva, A. G., Abrahão, J. S., & Kroon, E. G. (2012). Multifocal cutaneous ORF virus infection in goats in the Amazon region, Brazil. Vector borne and zoonotic diseases (Larchmont, N.Y.), 12(4), 336–340. https://doi.org/10.1089/vbz.2011.0725
AY292459_GBR@2003	AY292459_GBR@2003	AY292459	Regno Unito	na	2003	na
goat_AY278210_USA@2003	AY278210_USA@2003	AY278210	Stati Uniti d'America	goat	2003	Guo, J., Zhang, Z., Edwards, J. F., Ermel, R. W., Taylor, C., Jr, & de la Concha-Bermejillo, A. (2003). Characterization of a North American orf virus isolated from a goat with persistent, proliferative dermatitis. Virus research, 93(2), 169–179. https://doi.org/10.1016/s0168-1702(03)00095-9
goat_AY278211_USA@2003	AY278211_USA@2003	AY278211	Stati Uniti d'America	goat	2003
musk ox_AY424974_USA@2003	AY424974_USA@2003	AY424974	Stati Uniti d'America	musk ox	2003	Guo, J., Rasmussen, J., Wünschmann, A., & de La Concha-Bermejillo, A. (2004). Genetic characterization of orf viruses isolated from various ruminant species of a zoo. Veterinary microbiology, 99(2), 81–92. https://doi.org/10.1016/j.vetmic.2003.11.010
sheep_AY424975_USA@2003	AY424975_USA@2003	AY424975	Stati Uniti d'America	sheep	2003
sichuan takin_AY424976_USA@2003	AY424976_USA@2003	AY424976	Stati Uniti d'America	sichuan takin	2003
sheep_AY386263_USA@1982	AY386263_USA@1982	AY386263	Stati Uniti d'America	lamb	1982	Delhon, G., Tulman, E. R., Afonso, C. L., Lu, Z., de la Concha-Bermejillo, A., Lehmkuhl, H. D., Piccone, M. E., Kutish, G. F., & Rock, D. L. (2004). Genomes of the parapoxviruses ORF virus and bovine papular stomatitis virus. Journal of virology, 78(1), 168–177.
goat_AY386264_USA@2003	AY386264_USA@2003	AY386264	Stati Uniti d'America	goat	2003	Guo, J., Zhang, Z., Edwards, J. F., Ermel, R. W., Taylor, C., Jr, & de la Concha-Bermejillo, A. (2003). Characterization of a North American orf virus isolated from a goat with persistent, proliferative dermatitis. Virus research, 93(2), 169–179. https://doi.org/10.1016/s0168-1702(03)00095-9
AX754989_DEU@2003	AX754989_DEU@2003	AX754989	Germania	na	2003 relativo al patent	na; * Patent: WO 03006654-A2 1 23-JAN-2003; https://www.ncbi.nlm.nih.gov/nuccore/AX754989
goat_AF380126_USA@2001	AF380126_USA@2001	AF380126	Stati Uniti d'America	goat	2001	Guo, J., Zhang, Z., Edwards, J. F., Ermel, R. W., Taylor, C., Jr, & de la Concha-Bermejillo, A. (2003). Characterization of a North American orf virus isolated from a goat with persistent, proliferative dermatitis. Virus research, 93(2), 169–179. https://doi.org/10.1016/s0168-1702(03)00095-9
AF053969_NZL@1998	AF053969_NZL@1998	AF053969	Nuova Zelanda		1998	McInnes, C. J., Wood, A. R., & Mercer, A. A. (1998). Orf virus encodes a homolog of the vaccinia virus interferon-resistance gene E3L. Virus genes, 17(2), 107–115. https://doi.org/10.1023/a:1026431704679
AJ222701_GBR@1997	AJ222701_GBR@1997	AJ222701	Regno Unito	na	1997	na
AJ222702_GBR@1997	AJ222702_GBR@1997	AJ222702	Regno Unito	na	1997	na
japanese goat-antilope_AB522795_JPN@2009	AB522795_JPN@2009	AB522795	Giappone	japanese goat-antilope	2009	Inoshima, Y., Ito, M., & Ishiguro, N. (2010). Spatial and temporal genetic homogeneity of orf viruses infecting Japanese serows (Capricornis crispus). The Journal of veterinary medical science, 72(6), 701–707. https://doi.org/10.1292/jvms.09-0467
japanese goat-antilope_AB522796_JPN@2009	AB522796_JPN@2009	AB522796	Giappone	japanese goat-antilope	2009
japanese goat-antilope_AB522797_JPN@2009	AB522797_JPN@2009	AB522797	Giappone	japanese goat-antilope	2009
sheep _AB522798_JPN@2009	AB522798_JPN@2009	AB522798	Giappone	sheep	2009
japanese goat-antilope_AB522799_JPN@2009	AB522799_JPN@2009	AB522799	Giappone	japanese goat-antilope	2009
japanese goat-antilope_AB522800_JPN@2009	AB522800_JPN@2009	AB522800	Giappone	japanese goat-antilope	2009
japanese goat-antilope_AB522801_JPN@2009	AB522801_JPN@2009	AB522801	Giappone	japanese goat-antilope	2009
japanese goat-antilope_AB522802_JPN@2009	AB522802_JPN@2009	AB522802	Giappone	japanese goat-antilope	2009
sheep_AB522803_JPN@2009	AB522803_JPN@2009	AB522803	Giappone	sheep	2009
japanese goat-antilope_AB499037_JPN@2007	AB499037_JPN@2007	AB499037	Giappone	japanese goat-antilope	2007
sheep_AB499038_JPN@1970	AB499038_JPN@1970	AB499038	Giappone	sheep	1970
japanese goat-antilope_AB492085_JPN@2008	AB492085_JPN@2008	AB492085	Giappone	japanese goat-antilope	2008
japanese goat-antilope_AB492086_JPN@1985	AB492086_JPN@1985	AB492086	Giappone	japanese goat-antilope	1985
goat_DQ275161_GRC@1996	DQ275161_GRC@1996	DQ275161	Grecia	goat	1996	Kottaridi, C., Nomikou, K., Teodori, L., Savini, G., Lelli, R., Markoulatos, P., & Mangana, O. (2006). Phylogenetic correlation of Greek and Italian orf virus isolates based on VIR gene. Veterinary microbiology, 116(4), 310–316. https://doi.org/10.1016/j.vetmic.2006.04.020
sheep_DQ275162_GRC@2003	DQ275162_GRC@2003	DQ275162	Grecia	sheep	2003
sheep_DQ275163_GRC@1995	DQ275163_GRC@1995	DQ275163	Grecia	sheep	1995
goat_DQ275164_GRC@2001	DQ275164_GRC@2001	DQ275164	Grecia	goat	2001
sheep_DQ275165_GRC@1995	DQ275165_GRC@1995	DQ275165	Grecia	sheep	1995
goat_DQ275166_GRC@2003	DQ275166_GRC@2003	DQ275166	Grecia	goat	2003
goat_DQ275167_GRC@2004	DQ275167_GRC@2004	DQ275167	Grecia	goat	2004
sheep_DQ275168_GRC@2002	DQ275168_GRC@2002	DQ275168	Grecia	sheep	2002
sheep_DQ275169_ITA@1995	DQ275169_ITA@1995	DQ275169	Italia	sheep	1995	Kottaridi, C., Nomikou, K., Teodori, L., Savini, G., Lelli, R., Markoulatos, P., & Mangana, O. (2006). Phylogenetic correlation of Greek and Italian orf virus isolates based on VIR gene. Veterinary microbiology, 116(4), 310–316. https://doi.org/10.1016/j.vetmic.2006.04.020
sheep_DQ275170_ITA@2000	DQ275170_ITA@2000	DQ275170	Italia	sheep	2000
sheep_DQ275171_ITA@2003	DQ275171_ITA@2003	DQ275171	Italia	sheep	2003
sheep_DQ275172_ITA@2003	DQ275172_ITA@2003	DQ275172	Italia	sheep	2003
sheep_DQ275173_ITA@2002	DQ275173_ITA@2002	DQ275173	Italia	sheep	2002
sheep_DQ184476_NZL@2005	DQ184476_NZL@2005	DQ184476	Nuova Zelanda	sheep	2005	Robinson, A.J., Ellis, G., Balassu, T., 1982. The genome of orf virus: restric_x0002_tion endonuclease analysis of viral DNA isolated from lesions of orf in sheep. Arch. Virol. 71 (1), 43–55
goat_EU935104_TWN@2008-07-02	EU935104_TWN@2008-07-02	EU935104	Taiwan	goat	2008-07-02	Chan, K. W., Hsu, W. L., Wang, C. Y., Yang, C. H., Lin, F. Y., Chulakasian, S., & Wong, M. L. (2009). Differential diagnosis of orf viruses by a single-step PCR. Journal of virological methods, 160(1-2), 85–89. https://doi.org/10.1016/j.jviromet.2009.04.025
goat_EU327507_TWN@2006-01	EU327507_TWN@2006-01	EU327507	Taiwan	goat	2006-01	Chan, K. W., Yang, C. H., Lin, J. W., Wang, H. C., Lin, F. Y., Kuo, S. T., Wong, M. L., & Hsu, W. L. (2009). Phylogenetic analysis of parapoxviruses and the C-terminal heterogeneity of viral ATPase proteins. Gene, 432(1-2), 44–53. https://doi.org/10.1016/j.gene.2008.10.029
goat_EU327508_TWN@2007-08	EU327508_TWN@2007-08	EU327508	Taiwan	goat	2007-08
sheep_HM133903_DEU@2010	HM133903_DEU@2010	HM133903	Germania	sheep	2010 deposito sequenza	na
goat_NC005336_USA@2003	NC005336_USA@2003	NC005336	Stati Uniti d'America	goat	2003	Delhon, G., Tulman, E. R., Afonso, C. L., Lu, Z., de la Concha-Bermejillo, A., Lehmkuhl, H. D., Piccone, M. E., Kutish, G. F., & Rock, D. L. (2004). Genomes of the parapoxviruses ORF virus and bovine papular stomatitis virus. Journal of virology, 78(1), 168–177.
sheep_OR338563_CUB@2006-03-21	OR338563_CUB@2006-03-21	OR338563	Cuba	sheep	2006-03-21	present study
sheep_OR338564_CUB@2006-03-22	OR338564_CUB@2006-03-22	OR338564	Cuba	sheep	2006-03-22
sheep_OR338565_CUB@2006-03-07	OR338565_CUB@2006-03-07	OR338565	Cuba	sheep	2006-03-07
sheep_OR338566_CUB@2006-06-22	OR338566_CUB@2006-06-22	OR338566	Cuba	sheep	2006-06-22
goat_OR338567_CUB@2008-04-17	OR338567_CUB@2008-04-17	OR338567	Cuba	goat	2008-04-17
sheep_OR338568_CUB@2008-12-29	OR338568_CUB@2008-12-29	OR338568	Cuba	sheep	2008-12-29
goat_OR338569_CUB@2006-06-15	OR338569_CUB@2006-06-15	OR338569	Cuba	goat	2006-06-15
goat_OR338570_CUB@2006-07-18	OR338570_CUB@2006-07-18	OR338570	Cuba	goat	2006-07-18
sheep_OR338571_CUB@2006-09-25	OR338571_CUB@2006-09-25	OR338571	Cuba	sheep	2006-09-25
goat_OR338572_CUB@2008-04-17	OR338572_CUB@2008-04-17	OR338572	Cuba	goat	2008-04-17
goat_OR338573_CUB@2008-04-25	OR338573_CUB@2008-04-25	OR338573	Cuba	goat	2008-04-25
sheep_OR338574_CUB@2008-07-28	OR338574_CUB@2008-07-28	OR338574	Cuba	sheep	2008-07-28
goat_OR338575_CUB@2005-09-14	OR338575_CUB@2005-09-14	OR338575	Cuba	goat	2005-06-03
sheep_OR338576_CUB@2005-09-14	OR338576_CUB@2005-09-14	OR338576	Cuba	sheep	2005-09-14
goat_OR338577_CUB@2006-06-04	OR338577_CUB@2006-06-04	OR338577	Cuba	goat	2006-06-04
sheep_OR338578_CUB@2006-03-05	OR338578_CUB@2006-03-05	OR338578	Cuba	sheep	2006-03-05
sheep_OR338579_CUB@2008-12-25	OR338579_CUB@2008-12-25	OR338579	Cuba	sheep	2008-12-25
sheep_OR338580_CUB@2009-06-05	OR338580_CUB@2009-06-05	OR338580	Cuba	sheep	2009-06-05
goat_OR338581_CUB@2006-06-23	OR338581_CUB@2006-06-23	OR338581	Cuba	goat	2006-06-23
sheep_OR338582_CUB@2006-06-04	OR338582_CUB@2006-06-04	OR338582	Cuba	sheep	2006-06-04
sheep_OR338583_CUB@2007-06-09	OR338583_CUB@2007-06-09	OR338583	Cuba	sheep	2007-06-09
goat_OR338584_CUB@2007-11-10	OR338584_CUB@2007-11-10	OR338584	Cuba	goat	2007-11-10
goat_OR338585_CUB@2008-02-01	OR338585_CUB@2008-02-01	OR338585	Cuba	goat	2008-02-01
sheep_OR338586_CUB@2008-01-14	OR338586_CUB@2008-01-14	OR338586	Cuba	sheep	2008-01-14
goat_OR338587_CUB@2008-11-13	OR338587_CUB@2008-11-13	OR338587	Cuba	goat	2008-11-13
sheep_OR338588_CUB@2008-10-10	OR338588_CUB@2008-10-10	OR338588	Cuba	sheep	2008-10-10
goat_OR338589_CUB@2008-12-29	OR338589_CUB@2008-12-29	OR338589	Cuba	goat	2008-12-29
sheep_OR338590_CUB@2009-01-17	OR338590_CUB@2009-01-17	OR338590	Cuba	sheep	2009-01-17
sheep_OR338591_CUB@2008-10-10	OR338591_CUB@2008-10-10	OR338591	Cuba	sheep	2008-10-10
sheep_OR338592_CUB@2009-06-05	OR338592_CUB@2009-06-05	OR338592	Cuba	sheep	2009-06-05
sheep_OR338593_CUB@2009-04-10	OR338593_CUB@2009-04-10	OR338593	Cuba	sheep	2009-04-10
homo sapiens_OR372162_HUN@2023-05	OR372162_HUN@2023-05	OR372162	Ungheria	homo sapiens	2023-05	na
sheep_ON932451 CHN@2019	ON932451 CHN@2019	ON932451	Cina	sheep	2019	na
sheep_ON932452 CHN@2021	ON932452 CHN@2021	ON932452	Cina	sheep	2021	na
goat_ON380499_IND@2005	ON380499_IND@2005	ON380499	India	goat	2005	na
goat_ON380500_IND@2005	ON380500_IND@2005	ON380500	India	goat	2005	na
sheep_ON805830_ARG@2018	ON805830_ARG@2018	ON805830	Argentina	sheep	2018	na
sheep_ON805831_ARG@2018	ON805831_ARG@2018	ON805831	Argentina	sheep	2018	na
sheep_ON805832_ESP@2018	ON805832_ESP@2018	ON805832	Spagna	sheep	2018	na
sheep_ON805833_ESP@2018	ON805833_ESP@2018	ON805833	Spagna	sheep	2018	na
goat_OP453113_CHN@2022-04-14	OP453113_CHN@2022-04-14	OP453113	Cina	goat	2022-04-14	na
goat_OP453114 CHN@2022-07-28	OP453114 CHN@2022-07-28	OP453114	Cina	goat	2022-07-28	na
sheep_OQ455267_TUR@2020	OQ455267_TUR@2020	OQ455267	Turchia	sheep	2020	na
sheep_OQ455268_TUR@2020	OQ455268_TUR@2020	OQ455268	Turchia	sheep	2020	na
sheep_OQ455269_TUR@2020	OQ455269_TUR@2020	OQ455269	Turchia	sheep	2020	na
sheep_OQ455270_TUR@2010	OQ455270_TUR@2010	OQ455270	Turchia	sheep	2010	na
goat_OQ455271_TUR@2003	OQ455271_TUR@2003	OQ455271	Turchia	goat	2003	na
sheep_OQ455272_TUR@2019	OQ455272_TUR@2019	OQ455272	Turchia	sheep	2019	na
sheep_OQ455273_TUR@2019	OQ455273_TUR@2019	OQ455273	Turchia	sheep	2019	na
sheep_OQ455274_TUR@2021	OQ455274_TUR@2021	OQ455274	Turchia	sheep	2021	na
sheep_OQ455275_TUR@2021	OQ455275_TUR@2021	OQ455275	Turchia	sheep	2021	na
goat_OQ455276_TUR@2007	OQ455276_TUR@2007	OQ455276	Turchia	goat	2007	na
goat_OQ686994 CHN@2021-03-03	OQ686994 CHN@2021-03-03	OQ686994	Cina	goat	2021-03-03	na
PP910509_CHN@2021-07-12	PP910509_CHN@2021-07-12	PP910509	Cina	na	2021-07-12	na
PP910508_ CHN@2021-07-12	PP910508_ CHN@2021-07-12	PP910508	Cina	na	2021-07-12	na
PP910507 _ CHN@2021-07-12	PP910507 _ CHN@2021-07-12	PP910507	Cina	na	2021-07-12	na
PP910506 _ CHN@2021-07-12	PP910506 _ CHN@2021-07-12	PP910506	Cina	na	2021-07-12	na
PP910505_CHN@2021-07-12	PP910505_CHN@2021-07-12	PP910505	Cina	na	2021-07-12	na
PP910504_CHN@2021-07-12	PP910504_CHN@2021-07-12	PP910504	Cina	na	2021-07-12	na
PP910503_CHN@2021-07-12	PP910503_CHN@2021-07-12	PP910503	Cina	na	2021-07-12	na
PP910502_CHN@2021-07-12	PP910502_CHN@2021-07-12	PP910502	Cina	na	2021-07-12	na
PP910501_CHN@2022-07-12	PP910501_CHN@2022-07-12	PP910501	Cina	na	2022-07-12	na
PP910500_CHN@2022-07-12	PP910500_CHN@2022-07-12	PP910500	Cina	na	2022-07-12	na
goat_PP932674_CHN@2023-07	PP932674_CHN@2023-07	PP932674	Cina	goat	2023-07	na
goat_PP932673_CHN@2023-05	PP932673_CHN@2023-05	PP932673	Cina	goat	2023-05	na
goat_PP932672_CHN@2021-12	PP932672_CHN@2021-12	PP932672_	Cina	goat	2021-12	na
goat_PP932671_CHN@2022-12	PP932671_CHN@2022-12	PP932671	Cina	goat	2022-12	na
goat_PP793739_CHN@2024-01-23	PP793739_CHN@2024-01-23	PP793739	Cina	goat	2024-01-23	na
goat_PQ618929_CHN@2024-11	PQ618929_CHN@2024-11	PQ618929	Cina	goat	2024-11	na
goat_PQ618927_CHN@2024-11	PQ618927_CHN@2024-11	PQ618927	Cina	goat	2024-11	na
goat_PQ618928_CHN@2024-11	PQ618928_CHN@2024-11	PQ618928	Cina	goat	2024-11	na
goat_PQ618926_CHN@2024-11	PQ618926_CHN@2024-11	PQ618926	Cina	goat	2024-11	na
goat_PQ618925_CHN@2024-11	PQ618925_CHN@2024-11	PQ618925	Cina	goat	2024-11	na

## Sheet: Anagrafica Database in Inglese
Dataset Title		Genbank Code	Country	Host	Collextion date	Reference
rendeer_GQ329670_PCPV	outgroup GQ329670_PCPV	GQ329670	Finland	rendeer		Hautaniemi, M., Ueda, N., Tuimala, J., Mercer, A. A., Lahdenperä, J., & McInnes, C. J. (2010). The genome of pseudocowpoxvirus: comparison of a reindeer isolate and a reference strain. The Journal of general virology, 91(Pt 6), 1560–1576. https://doi.org/10.1099/vir.0.018374-0
goat_GQ328007_KOR@2009-04	GQ328007_KOR@2009	GQ328007	South Korea	goat	2009-04	na
goat_MG674916_CHN@2016-12-02	MG674916_CHN@2016-12-02	MG674916	China	goat	2016-12-02	na
sheep_MG712417_CHN@2016-11-16	MG712417_CHN@2016-11-16	MG712417	China	sheep	2016-11-16	na
goat_MF489115_CHN@2014-02	MF489115_CHN@2014-02	MF489115	China	goat	2014-02	na
goat_MF489116_CHN@2014-04	MF489116_CHN@2014-04	MF489116	China	goat	2014-04	na
goat_MF489117_CHN@2015-06	MF489117_CHN@2015-06	MF489117	China	goat	2015-06	na
goat_MF489118_CHN@2015-08	MF489118_CHN@2015-01-01	MF489118	China	goat	2015-08	na
goat_MF489119_CHN@2016-04	MF489119_CHN@2016-04-01	MF489119	China	goat	2016-04	na
goat_MF489120_CHN@2016-10	MF489120_CHN@2016-10-01	MF489120	China	goat	2016-12	na
goat_MF489121_CHN@2016-12	MF489121_CHN@2016-12-01	MF489121	China	goat	2016-12	na
goat_MF489122_CHN@2017-01	MF489122_CHN@2017-01	MF489122	China	goat	2017-01	na
goat_MF489123_CHN@2017-04	MF489123_CHN@2017-04	MF489123	China	goat	2017-04	na
sheep _MF414618_IND@2008	MF414618_IND@2008	MF414618	India	sheep	2008	na
goat_MF414619_IND@2004	MF414619_IND@2004	MF414619	India	goat	2004	na
goat_MF414620_IND@2005	MF414620_IND@2005	MF414620	India	goat	2005	na
goat_MF414621_IND@2005	MF414621_IND@2005	MF414621	India	goat	2005	na
goat_MF414622_IND@2005	MF414622_IND@2005	MF414622	India	goat	2005	na
goat_MF414623_IND@2007	MF414623_IND@2007	MF414623	India	goat	2007	na
goat _MF414624_IND@2014	MF414624_IND@2014	MF414624	India	goat	2014	na
goat_MF414625_IND@2003	MF414625_IND@2003	MF414625	India	goat	2003	na
goat_MF414626_IND@2008	MF414626_IND@2008	MF414626	India	goat	2008	na
goat_MF414627_IND@2006	MF414627_IND@2006	MF414627	India	goat	2006	na
sheep_MF414628_IND@2006	MF414628_IND@2006	MF414628	India	sheep	2006	na
goat_MF770652_CHN@2013-07	MF770652_CHN@2013-07	MF770652	China	goat	2013-07	na
goat_MF172955_CHN@2013-07	MF172955_CHN@2013-07	MF172955	China	goat	2013-07	na
homo sapiens_MH161456_ARG@2015-05	MH161456_ARG@2015-05-01	MH161456	Argentine	homo sapiens	2015-05	na
homo sapiens_MH161457_CHL@2017-02	MH161457_CHL@2017-02	MH161457	Chile	homo sapiens	2017-02	na
goat_MH370054_MYS@2018	MH370054_MYS@2018	MH370054	Malaysia	goat	2018	na
goat_MH370055_MYS@2018	MH370055_MYS@2018	MH370055	Malaysia	goat	2018	na
goat_MH370056_MYS@2018	MH370056_MYS@2018	MH370056	Malaysia	goat	2018	na
goat_MH370057_MYS@2018	MH370057_MYS@2018	MH370057	Malaysia	goat	2018	na
sheep_MN454854 USA@2019-01	MN454854 USA@2019	MN454854	United States of America	ovine	2019-01	na
goat_MT332357 IND@2017-01-21	MT332357 IND@2017-01-21	MT332357	India	goat	2017-01-21	na
goat_MN648218_CHN@2018-06-10	MN648218_CHN@2018-06-10	MN648218	China	goat	2018-06-10	na
sheep_MN648219_CHN@2018-05-15	MN648219_CHN@2018-05-15	MN648219	China	sheep	2018-05-15	na
small ruminant_MW492050_TUR@2020	MW492050_TUR@2020	MW492050	Turkey	small ruminant	2020	na
small ruminant_MW492051_TUR@2020	MW492051_TUR@2020	MW492051	Turkey	small ruminant	2020	na
small ruminant_MW492052_TUR@2020	MW492052_TUR@2020	MW492052	Turkey	small ruminant	2020	na
small ruminant_MW492054_TUR@2020	MW492054_TUR@2020	MW492054	Turkey	small ruminant	2020	na
small ruminant_MW492055_TUR@2020	MW492055_TUR@2020	MW492055	Turkey	small ruminant	2020	na
small ruminant_MW492056_TUR@2020	MW492056_TUR@2020	MW492056	Turkey	small ruminant	2020	na
sheep_MW503729_IRN@2018	MW503729_IRN@2018	MW503729	Iran	sheep	2018	na
goat_MW503730_IRN@2018	MW503730_IRN@2018	MW503730	Iran	goat	2018	na
sheep_MW503731_IRN@2018	MW503731_IRN@2018	MW503731	Iran	sheep	2018	na
goat_MW503732_IRN@2018	MW503732_IRN@2018	MW503732	Iran	goat	2018	na
sheep_MW503733_IRN@2018	MW503733_IRN@2018	MW503733	Iran	sheep	2018	na
goat_MW503734_IRN@2018	MW503734_IRN@2018	MW503734	Iran	goat	2018	na
goat_MW503735_IRN@2018	MW503735_IRN@2018	MW503735	Iran	goat	2018	na
goat_MW503736IRN@2019	MW503736IRN@2018	MW503736	Iran	goat	2019	na
sheep_MW503737_IRN@2019	MW503737_IRN@2019	MW503737	Iran	sheep	2019	na
sheep_MW503738_IRN@2019	MW503738_IRN@2019	MW503738	Iran	sheep	2019	na
sheep_MW503739_IRN@2019	MW503739_IRN@2019	MW503739	Iran	sheep	2019	na
sheep_MW503740_IRN@2019	MW503740_IRN@2019	MW503740	Iran	sheep	2019	na
sheep_MW503741_IRN@2019	MW503741_IRN@2019	MW503741	Iran	sheep	2019	na
sheep_MW503742_IRN@2019	MW503742_IRN@2019	MW503742	Iran	sheep	2019	na
goat_MW503743_IRN@2019	MW503743_IRN@2019	MW503743	Iran	goat	2019	na
goat_MW503744_IRN@2019	MW503744_IRN@2019	MW503744	Iran	goat	2019	na
goat_MW503745_IRN@2019	MW503745_IRN@2019	MW503745	Iran	goat	2019	na
goat_MW503746_IRN@2019	MW503746_IRN@2019	MW503746	Iran	goat	2019	na
goat_MW503747_IRN@2019	MW503747_IRN@2019	MW503747	Iran	goat	2019	na
goat_MW503748_IRN@2019	MW503748_IRN@2019	MW503748	Iran	goat	2019	na
goat_MW503749_IRN@2019	MW503749_IRN@2019	MW503749	Iran	goat	2019	na
goat_MW503750_IRN@2019	MW503750_IRN@2019	MW503750	Iran	goat	2019	na
goat_MW503751_IRN@2019	MW503751_IRN@2019	MW503751	Iran	goat	2019	na
goat_MW503752_IRN@2019	MW503752_IRN@2019	MW503752	Iran	goat	2019	na
sheep_MW043058 ITA@2017	MW043058 ITA@2017	MW043058	Italy	sheep	2017	Coradduzza, E., Sanna, D., Rocchigiani, A. M., Pintus, D., Scarpa, F., Scivoli, R., Bechere, R., Dettori, M. A., Montesu, M. A., Marras, V., Lobrano, R., Ligios, C., & Puggioni, G. (2021). Molecular Insights into the Genetic Variability of ORF Virus in a Mediterranean Region (Sardinia, Italy). Life (Basel, Switzerland), 11(5), 416. https://doi.org/10.3390/life11050416
sheep_MW043059 ITA@2017	MW043059 ITA@2017	MW043059	Italy	sheep	2017
goat_MW537048 MYS@2018	MW537048 MYS@2018	MW537048	Malaysia	goat	2018	na
sheep_MW043053_ITA@2017	MW043053_ITA@2017	MW043053	Italy	sheep	2017	Coradduzza, E., Sanna, D., Rocchigiani, A. M., Pintus, D., Scarpa, F., Scivoli, R., Bechere, R., Dettori, M. A., Montesu, M. A., Marras, V., Lobrano, R., Ligios, C., & Puggioni, G. (2021). Molecular Insights into the Genetic Variability of ORF Virus in a Mediterranean Region (Sardinia, Italy). Life (Basel, Switzerland), 11(5), 416. https://doi.org/10.3390/life11050416
sheep_MW043054_ITA@2017	MW043054_ITA@2017	MW043054	Italy	sheep	2017
goat_MW043055_ITA@2017	MW043055_ITA@2017	MW043055	Italy	goat	2017
goat_MW043056_ITA@2017	MW043056_ITA@2017	MW043056	Italy	goat	2017
goat_MW043057_ITA@2017	MW043057_ITA@2017	MW043057	Italy	goat	2017
sheep_MW043060_ITA@2018	MW043060_ITA@2018	MW043060	Italy	sheep	2018
sheep_MW043061_ITA@2018	MW043061_ITA@2018	MW043061	Italy	sheep	2018
goat_MW043062_ITA@2019	MW043062_ITA@2019	MW043062	Italy	goat	2019
goat_MW043063_ITA@2019	MW043063_ITA@2019	MW043063	Italy	goat	2019
goat_MW043064_ITA@2019	MW043064_ITA@2019	MW043064	Italy	goat	2019
goat_MW043065_ITA@2019	MW043065_ITA@2019	MW043065	Italy	goat	2019
goat_MW043066_ITA@2019	MW043066_ITA@2019	MW043066	Italy	goat	2019
homo sapiens_MW043067_ITA@2019	MW043067_ITA@2019	MW043067	Italy	homo sapiens	2019
sheep_MW043068_ITA@2019	MW043068_ITA@2019	MW043068	Italy	sheep	2019
sheep_MW043069_ITA@2019	MW043069_ITA@2019	MW043069	Italy	sheep	2019
sheep_MW043070_ITA@2019	MW043070_ITA@2019	MW043070	Italy	sheep	2019
sheep_KF234407_CHN@2011-10-26	KF234407_CHN@2011-10-26	KF234407	China	sheep	2011-10-26	na
sheep_KF927108_BRA@2011-07-25	KF927108_BRA@2011-07-25	KF927108	Brazil	ovis aries	2011-07-25	Martins, M., Cargnelutti, J. F., Weiblen, R., & Flores, E. F. (2014). Pathogenesis in lambs and sequence analysis of putative virulence genes of Brazilian orf virus isolates. Veterinary microbiology, 174(1-2), 69–77. https://doi.org/10.1016/j.vetmic.2014.09.005
sheep_KF927109_BRA@2011-08-10	KF927109_BRA@2011-08-10	KF927109	Brazil	ovis aries	2011-08-10
sheep_KF927110_BRA@2011-11-30	KF927110_BRA@2011-11-30	KF927110	Brazil	ovis aries	2011-11-30
sheep_KF927111_BRA@2010-11-08	KF927111_BRA@2010-11-08	KF927111	Brazil	ovis aries	2010-11-08
goat_KF772212_CHN@2013-04-13	KF726848_CHN@2013-08-06	KF726848	China	goat	2013-08-06	na
homo sapiens_KF837136_DEU@1996	KF837136_DEU@1996	KF837136	Germany	homo sapiens	1996	na
goat_KF726848_CHN@2013-08-06	KF726848_CHN@2013-08-06	KF726848	China	goat	2013-08-06	na
goat_KF916586_CHN@2012-06-06	KF916586_CHN@2012-06-06	KF916586	China	goat	2012-06-06	na
goat_KF666563_CHN@2012-08	KF666563_CHN@2012-08	KF666563	China	goat	2012-08	na
goat_KF666564_CHN@2013-05	KF666564_CHN@2013-05	KF666564	China	goat	2013-05	na
goat_KX579062 MYS@2012-11-30	KX579062 MYS@2012-11-30	KX579062	Malaysia	caprine	2012-11-30	na
goat_KX579063 MYS@2012-11-30	KX579063 MYS@2012-11-30	KX579063	Malaysia	caprine	2012-11-30	na
goat_KX579064 MYS@2012-11-30	KX579064 MYS@2012-11-30	KX579064	Malaysia	caprine	2012-11-30	na
sheep_KY053526_CHN@2012-01	KY053526_CHN@2012-01	KY053526	China	sheep*	2012-01	na
goat_KY863428_ARG@2014-09	KY863428_ARG@2014-09-01	KY863428	Argentine	goat	2014-09	na
goat_KY863429_ARG@2014-11	KY863429_ARG@2014-11	KY863429	Argentine	goat	2014-11	na
goat_KY863430_ARG@2014-12	KY863430_ARG@2014-12	KY863430	Argentine	goat	2014-12	na
goat_KY863431_ARG@2015-05	KY863431_ARG@2015-05	KY863431	Argentine	goat	2015-05	na
goat_KY863432_ARG@2015-09	KY863432_ARG@2015-09	KY863432	Argentine	goat	2015-09	na
sheep_KP244326_ARG@2013-07	KP244326_ARG@2013-07	KP244326	Argentine	sheep	2013-07	na
sheep_KP244327_ARG@1997	KP244327_ARG@1997	KP244327	Argentine	sheep	1997	na
goat_KP010353_CHN@2012-10-04	KP010353_CHN@2012-10-04	KP010353	China	goat	2012-10-04	na
goat_KP010354_CHN@2012-02-20	KP010354_CHN@2012-02-20	KP010354	China	goat	2012-02-20	na
goat_KP010355_CHN@2011-12-30	KP010355_CHN@2011-12-30	KP010355	China	goat	2011-12-30	na
goat_KP010356_CHN@2012-04-22	KP010356_CHN@2012-04-22	KP010356	China	goat	2012-04-22	na
sheep_KU672677_IND@2015-04-04	KU672677_IND@2015-04-04	KU672677	India	sheep	2015-04-04	na
sheep_KU672678_IND@2015-05-10	KU672678_IND@2015-05-10	KU672678	India	sheep	2015-05-10	na
sheep_KU672679_IND@2015-05-10	KU672679_IND@2015-05-10	KU672679	India	sheep	2015-05-10	na
sheep_KU672680_IND@2015-04-01	KU672680_IND@2015-04-01	KU672680	India	sheep	2015-04-01	na
sheep_KU672681_IND@2015-04-01	KU672681_IND@2015-04-01	KU672681	India	sheep	2015-04-01	na
goat_KU672682_IND@2014-06-03	KU672682_IND@2014-06-03	KU672682	India	goat	2014-06-03	na
goat_KU672683_IND@2014-06-03	KU672683_IND@2014-06-03	KU672683	India	goat	2014-06-03	na
sheep_KU672684_IND@2015-04-02	KU672684_IND@2015-04-02	KU672684	India	sheep	2015-04-02	na
sheep_KU672685_IND@2015-04-02	KU672685_IND@2015-04-02	KU672685	India	sheep	2015-04-02	na
sheep_KU672686_IND@2014-03-14	KU672686_IND@2014-03-14	KU672686	India	sheep	2014-03-14	na
sheep_KU672687_IND@2014-03-14	KU672687_IND@2014-03-14	KU672687	India	sheep	2014-03-14	na
goat_KU199843_CHN@2015	KU199843_CHN@2015	KU199843	China	goat	2015	na
goat_KU199844_CHN@2014	KU199844_CHN@2014	KU199844	China	goat	2014	na
goat_KU199845_CHN@2015	KU199845_CHN@2015	KU199845	China	goat	2015	na
goat_KU199846_CHN@2015	KU199846_CHN@2015	KU199846	China	goat	2015	na
goat_KU199847_CHN@2014	KU199847_CHN@2014	KU199847	China	goat	2014	na
goat_KU199848_CHN@2015	KU199848_CHN@2015	KU199848	China	goat	2015	na
goat_KU199849_CHN@2015	KU199849_CHN@2015	KU199849	China	goat	2015	na
goat_KU199850_CHN@2014	KU199850_CHN@2014	KU199850	China	goat	2014	na
goat_KU199851_CHN@2015	KU199851_CHN@2015	KU199851	China	goat	2015	na
goat_KU199852_CHN@2014	KU199852_CHN@2014	KU199852	China	goat	2014	na
goat_KJ637023_CHN@2010-10-10	KJ637023_CHN@2010-10-10	KJ637023	China	goat	2010-10-10	na
goat_KJ637024_CHN@2010-10-10	KJ637024_CHN@2010-10-10	KJ637024	China	goat	2010-10-10	na
goat_KJ139958_CHN@2013-03-20	KJ139958_CHN@2013-03-20	KJ139958	China	goat	2013-03-20	na
goat_LC208800_ZMB@2015-10-21	LC208800_ZMB@2015-10-21	LC208800	Zambia	capra hircus	2015-10-21	Simulundu, E., Mtine, N., Kapalamula, T. F., Kajihara, M., Qiu, Y., Ngoma, J., Zulu, V., Kwenda, G., Chisanga, C., Phiri, I. K., Takada, A., & Mweene, A. S. (2017). Genetic characterization of orf virus associated with an outbreak of severe orf in goats at a farm in Lusaka, Zambia (2015). Archives of virology, 162(8), 2363–2367. https://doi.org/10.1007/s00705-017-3352-y
sheep_JN565695_CHN@2011-05-15	JN565695_CHN@2011-05-15	JN565695	China	sheep	2011-05-15	na
goat_JN565697_CHN@2011-07-01	JN565697_CHN@2011-07-01	JN565697	China	goat	2011-07-01	na
sheep_JN603827_BRA@2005-04-16	JN603827_BRA@2005-04-16	JN603827	Brazil	sheep	2005-04-16	na
goat_JN603828_BRA@1993-04-16	JN603828_BRA@1993-04-16	JN603828	Brazil	goat	1993-04-16	na
goat_JN603829_BRA@1993-04-16	JN603829_BRA@1993-04-16	JN603829	Brazil	goat	1993-04-16	na
sheep_JN603830_BRA@1992-05-26	JN603830_BRA@1992-05-26	JN603830	Brazil	sheep	1992-05-26	na
goat_JN603831_BRA@1980-05-26	JN603831_BRA@1980-05-26	JN603831	Brazil	goat	1980-05-26	na
sheep_JX391976_CHN@2009-08-01	JX391976_CHN@2009-08-01	JX391976	China	sheep	2009-08-01	na
goat_JX968993_KOR@2010	JX968993_KOR@2010	JX968993	South Korea	goat	2010	na
goat_JX968994_KOR@2010	JX968994_KOR@2010	JX968994	South Korea	goat	2010	na
goat_JX968995_KOR@2010	JX968995_KOR@2010	JX968995	South Korea	goat	2010	na
goat_JX968996_KOR@2011	JX968996_KOR@2011	JX968996	South Korea	goat	2011	na
goat_JX968997_KOR@2011	JX968997_KOR@2011	JX968997	South Korea	goat	2011	na
goat_JQ349519_BRA@2010-01-01	JQ349519_BRA@2010-01-01	JQ349519	Brazil	capra hircus	2010-01-01	de Oliveira, C. H., Assis, F. L., Neto, J. D., Oliveira, C. M., Lopes, C. T., Bomjardim, H.dosA., Vinhote, W. M., Silva, A. G., Abrahão, J. S., & Kroon, E. G. (2012). Multifocal cutaneous ORF virus infection in goats in the Amazon region, Brazil. Vector borne and zoonotic diseases (Larchmont, N.Y.), 12(4), 336–340. https://doi.org/10.1089/vbz.2011.0725
AY292459_GBR@2003	AY292459_GBR@2003	AY292459	United Kingdom	na	2003	na
goat_AY278210_USA@2003	AY278210_USA@2003	AY278210	United States of America	goat	2003	Guo, J., Zhang, Z., Edwards, J. F., Ermel, R. W., Taylor, C., Jr, & de la Concha-Bermejillo, A. (2003). Characterization of a North American orf virus isolated from a goat with persistent, proliferative dermatitis. Virus research, 93(2), 169–179. https://doi.org/10.1016/s0168-1702(03)00095-9
goat_AY278211_USA@2003	AY278211_USA@2003	AY278211	United States of America	goat	2003
musk ox_AY424974_USA@2003	AY424974_USA@2003	AY424974	United States of America	musk ox	2003	Guo, J., Rasmussen, J., Wünschmann, A., & de La Concha-Bermejillo, A. (2004). Genetic characterization of orf viruses isolated from various ruminant species of a zoo. Veterinary microbiology, 99(2), 81–92. https://doi.org/10.1016/j.vetmic.2003.11.010
sheep_AY424975_USA@2003	AY424975_USA@2003	AY424975	United States of America	sheep	2003
sichuan takin_AY424976_USA@2003	AY424976_USA@2003	AY424976	United States of America	sichuan takin	2003
sheep_AY386263_USA@1982	AY386263_USA@1982	AY386263	United States of America	lamb	1982	Delhon, G., Tulman, E. R., Afonso, C. L., Lu, Z., de la Concha-Bermejillo, A., Lehmkuhl, H. D., Piccone, M. E., Kutish, G. F., & Rock, D. L. (2004). Genomes of the parapoxviruses ORF virus and bovine papular stomatitis virus. Journal of virology, 78(1), 168–177.
goat_AY386264_USA@2003	AY386264_USA@2003	AY386264	United States of America	goat	2003	Guo, J., Zhang, Z., Edwards, J. F., Ermel, R. W., Taylor, C., Jr, & de la Concha-Bermejillo, A. (2003). Characterization of a North American orf virus isolated from a goat with persistent, proliferative dermatitis. Virus research, 93(2), 169–179. https://doi.org/10.1016/s0168-1702(03)00095-9
AX754989_DEU@2003	AX754989_DEU@2003	AX754989	Germany	na	2003 relativo al patent	na; * Patent: WO 03006654-A2 1 23-JAN-2003; https://www.ncbi.nlm.nih.gov/nuccore/AX754989
goat_AF380126_USA@2001	AF380126_USA@2001	AF380126	United States of America	goat	2001	Guo, J., Zhang, Z., Edwards, J. F., Ermel, R. W., Taylor, C., Jr, & de la Concha-Bermejillo, A. (2003). Characterization of a North American orf virus isolated from a goat with persistent, proliferative dermatitis. Virus research, 93(2), 169–179. https://doi.org/10.1016/s0168-1702(03)00095-9
AF053969_NZL@1998	AF053969_NZL@1998	AF053969	New Zeland		1998	McInnes, C. J., Wood, A. R., & Mercer, A. A. (1998). Orf virus encodes a homolog of the vaccinia virus interferon-resistance gene E3L. Virus genes, 17(2), 107–115. https://doi.org/10.1023/a:1026431704679
AJ222701_GBR@1997	AJ222701_GBR@1997	AJ222701	United Kingdom	na	1997	na
AJ222702_GBR@1997	AJ222702_GBR@1997	AJ222702	United Kingdom	na	1997	na
japanese goat-antilope_AB522795_JPN@2009	AB522795_JPN@2009	AB522795	Japan	japanese goat-antilope	2009	Inoshima, Y., Ito, M., & Ishiguro, N. (2010). Spatial and temporal genetic homogeneity of orf viruses infecting Japanese serows (Capricornis crispus). The Journal of veterinary medical science, 72(6), 701–707. https://doi.org/10.1292/jvms.09-0467
japanese goat-antilope_AB522796_JPN@2009	AB522796_JPN@2009	AB522796	Japan	japanese goat-antilope	2009
japanese goat-antilope_AB522797_JPN@2009	AB522797_JPN@2009	AB522797	Japan	japanese goat-antilope	2009
sheep _AB522798_JPN@2009	AB522798_JPN@2009	AB522798	Japan	sheep	2009
japanese goat-antilope_AB522799_JPN@2009	AB522799_JPN@2009	AB522799	Japan	japanese goat-antilope	2009
japanese goat-antilope_AB522800_JPN@2009	AB522800_JPN@2009	AB522800	Japan	japanese goat-antilope	2009
japanese goat-antilope_AB522801_JPN@2009	AB522801_JPN@2009	AB522801	Japan	japanese goat-antilope	2009
japanese goat-antilope_AB522802_JPN@2009	AB522802_JPN@2009	AB522802	Japan	japanese goat-antilope	2009
sheep_AB522803_JPN@2009	AB522803_JPN@2009	AB522803	Japan	sheep	2009
japanese goat-antilope_AB499037_JPN@2007	AB499037_JPN@2007	AB499037	Japan	japanese goat-antilope	2007
sheep_AB499038_JPN@1970	AB499038_JPN@1970	AB499038	Japan	sheep	1970
japanese goat-antilope_AB492085_JPN@2008	AB492085_JPN@2008	AB492085	Japan	japanese goat-antilope	2008
japanese goat-antilope_AB492086_JPN@1985	AB492086_JPN@1985	AB492086	Japan	japanese goat-antilope	1985
goat_DQ275161_GRC@1996	DQ275161_GRC@1996	DQ275161	Greece	goat	1996	Kottaridi, C., Nomikou, K., Teodori, L., Savini, G., Lelli, R., Markoulatos, P., & Mangana, O. (2006). Phylogenetic correlation of Greek and Italyn orf virus isolates based on VIR gene. Veterinary microbiology, 116(4), 310–316. https://doi.org/10.1016/j.vetmic.2006.04.020
sheep_DQ275162_GRC@2003	DQ275162_GRC@2003	DQ275162	Greece	sheep	2003
sheep_DQ275163_GRC@1995	DQ275163_GRC@1995	DQ275163	Greece	sheep	1995
goat_DQ275164_GRC@2001	DQ275164_GRC@2001	DQ275164	Greece	goat	2001
sheep_DQ275165_GRC@1995	DQ275165_GRC@1995	DQ275165	Greece	sheep	1995
goat_DQ275166_GRC@2003	DQ275166_GRC@2003	DQ275166	Greece	goat	2003
goat_DQ275167_GRC@2004	DQ275167_GRC@2004	DQ275167	Greece	goat	2004
sheep_DQ275168_GRC@2002	DQ275168_GRC@2002	DQ275168	Greece	sheep	2002
sheep_DQ275169_ITA@1995	DQ275169_ITA@1995	DQ275169	Italy	sheep	1995	Kottaridi, C., Nomikou, K., Teodori, L., Savini, G., Lelli, R., Markoulatos, P., & Mangana, O. (2006). Phylogenetic correlation of Greek and Italyn orf virus isolates based on VIR gene. Veterinary microbiology, 116(4), 310–316. https://doi.org/10.1016/j.vetmic.2006.04.020
sheep_DQ275170_ITA@2000	DQ275170_ITA@2000	DQ275170	Italy	sheep	2000
sheep_DQ275171_ITA@2003	DQ275171_ITA@2003	DQ275171	Italy	sheep	2003
sheep_DQ275172_ITA@2003	DQ275172_ITA@2003	DQ275172	Italy	sheep	2003
sheep_DQ275173_ITA@2002	DQ275173_ITA@2002	DQ275173	Italy	sheep	2002
sheep_DQ184476_NZL@2005	DQ184476_NZL@2005	DQ184476	New Zeland	sheep	2005	Robinson, A.J., Ellis, G., Balassu, T., 1982. The genome of orf virus: restric_x0002_tion endonuclease analysis of viral DNA isolated from lesions of orf in sheep. Arch. Virol. 71 (1), 43–55
goat_EU935104_TWN@2008-07-02	EU935104_TWN@2008-07-02	EU935104	Taiwan	goat	2008-07-02	Chan, K. W., Hsu, W. L., Wang, C. Y., Yang, C. H., Lin, F. Y., Chulakasian, S., & Wong, M. L. (2009). Differential diagnosis of orf viruses by a single-step PCR. Journal of virological methods, 160(1-2), 85–89. https://doi.org/10.1016/j.jviromet.2009.04.025
goat_EU327507_TWN@2006-01	EU327507_TWN@2006-01	EU327507	Taiwan	goat	2006-01	Chan, K. W., Yang, C. H., Lin, J. W., Wang, H. C., Lin, F. Y., Kuo, S. T., Wong, M. L., & Hsu, W. L. (2009). Phylogenetic analysis of parapoxviruses and the C-terminal heterogeneity of viral ATPase proteins. Gene, 432(1-2), 44–53. https://doi.org/10.1016/j.gene.2008.10.029
goat_EU327508_TWN@2007-08	EU327508_TWN@2007-08	EU327508	Taiwan	goat	2007-08
sheep_HM133903_DEU@2010	HM133903_DEU@2010	HM133903	Germany	sheep	2010 deposito sequenza	na
goat_NC005336_USA@2003	NC005336_USA@2003	NC005336	United States of America	goat	2003	Delhon, G., Tulman, E. R., Afonso, C. L., Lu, Z., de la Concha-Bermejillo, A., Lehmkuhl, H. D., Piccone, M. E., Kutish, G. F., & Rock, D. L. (2004). Genomes of the parapoxviruses ORF virus and bovine papular stomatitis virus. Journal of virology, 78(1), 168–177.
sheep_OR338563_CUB@2006-03-21	OR338563_CUB@2006-03-21	OR338563	Cuba	sheep	2006-03-21	present study
sheep_OR338564_CUB@2006-03-22	OR338564_CUB@2006-03-22	OR338564	Cuba	sheep	2006-03-22
sheep_OR338565_CUB@2006-03-07	OR338565_CUB@2006-03-07	OR338565	Cuba	sheep	2006-03-07
sheep_OR338566_CUB@2006-06-22	OR338566_CUB@2006-06-22	OR338566	Cuba	sheep	2006-06-22
goat_OR338567_CUB@2008-04-17	OR338567_CUB@2008-04-17	OR338567	Cuba	goat	2008-04-17
sheep_OR338568_CUB@2008-12-29	OR338568_CUB@2008-12-29	OR338568	Cuba	sheep	2008-12-29
goat_OR338569_CUB@2006-06-15	OR338569_CUB@2006-06-15	OR338569	Cuba	goat	2006-06-15
goat_OR338570_CUB@2006-07-18	OR338570_CUB@2006-07-18	OR338570	Cuba	goat	2006-07-18
sheep_OR338571_CUB@2006-09-25	OR338571_CUB@2006-09-25	OR338571	Cuba	sheep	2006-09-25
goat_OR338572_CUB@2008-04-17	OR338572_CUB@2008-04-17	OR338572	Cuba	goat	2008-04-17
goat_OR338573_CUB@2008-04-25	OR338573_CUB@2008-04-25	OR338573	Cuba	goat	2008-04-25
sheep_OR338574_CUB@2008-07-28	OR338574_CUB@2008-07-28	OR338574	Cuba	sheep	2008-07-28
goat_OR338575_CUB@2005-09-14	OR338575_CUB@2005-09-14	OR338575	Cuba	goat	2005-06-03
sheep_OR338576_CUB@2005-09-14	OR338576_CUB@2005-09-14	OR338576	Cuba	sheep	2005-09-14
goat_OR338577_CUB@2006-06-04	OR338577_CUB@2006-06-04	OR338577	Cuba	goat	2006-06-04
sheep_OR338578_CUB@2006-03-05	OR338578_CUB@2006-03-05	OR338578	Cuba	sheep	2006-03-05
sheep_OR338579_CUB@2008-12-25	OR338579_CUB@2008-12-25	OR338579	Cuba	sheep	2008-12-25
sheep_OR338580_CUB@2009-06-05	OR338580_CUB@2009-06-05	OR338580	Cuba	sheep	2009-06-05
goat_OR338581_CUB@2006-06-23	OR338581_CUB@2006-06-23	OR338581	Cuba	goat	2006-06-23
sheep_OR338582_CUB@2006-06-04	OR338582_CUB@2006-06-04	OR338582	Cuba	sheep	2006-06-04
sheep_OR338583_CUB@2007-06-09	OR338583_CUB@2007-06-09	OR338583	Cuba	sheep	2007-06-09
goat_OR338584_CUB@2007-11-10	OR338584_CUB@2007-11-10	OR338584	Cuba	goat	2007-11-10
goat_OR338585_CUB@2008-02-01	OR338585_CUB@2008-02-01	OR338585	Cuba	goat	2008-02-01
sheep_OR338586_CUB@2008-01-14	OR338586_CUB@2008-01-14	OR338586	Cuba	sheep	2008-01-14
goat_OR338587_CUB@2008-11-13	OR338587_CUB@2008-11-13	OR338587	Cuba	goat	2008-11-13
sheep_OR338588_CUB@2008-10-10	OR338588_CUB@2008-10-10	OR338588	Cuba	sheep	2008-10-10
goat_OR338589_CUB@2008-12-29	OR338589_CUB@2008-12-29	OR338589	Cuba	goat	2008-12-29
sheep_OR338590_CUB@2009-01-17	OR338590_CUB@2009-01-17	OR338590	Cuba	sheep	2009-01-17
sheep_OR338591_CUB@2008-10-10	OR338591_CUB@2008-10-10	OR338591	Cuba	sheep	2008-10-10
sheep_OR338592_CUB@2009-06-05	OR338592_CUB@2009-06-05	OR338592	Cuba	sheep	2009-06-05
sheep_OR338593_CUB@2009-04-10	OR338593_CUB@2009-04-10	OR338593	Cuba	sheep	2009-04-10
homo sapiens_OR372162_HUN@2023-05	OR372162_HUN@2023-05	OR372162	Hungary	homo sapiens	2023-05	na
sheep_ON932451 CHN@2019	ON932451 CHN@2019	ON932451	China	sheep	2019	na
sheep_ON932452 CHN@2021	ON932452 CHN@2021	ON932452	China	sheep	2021	na
goat_ON380499_IND@2005	ON380499_IND@2005	ON380499	India	goat	2005	na
goat_ON380500_IND@2005	ON380500_IND@2005	ON380500	India	goat	2005	na
sheep_ON805830_ARG@2018	ON805830_ARG@2018	ON805830	Argentine	sheep	2018	na
sheep_ON805831_ARG@2018	ON805831_ARG@2018	ON805831	Argentine	sheep	2018	na
sheep_ON805832_ESP@2018	ON805832_ESP@2018	ON805832	Spain	sheep	2018	na
sheep_ON805833_ESP@2018	ON805833_ESP@2018	ON805833	Spain	sheep	2018	na
goat_OP453113_CHN@2022-04-14	OP453113_CHN@2022-04-14	OP453113	China	goat	2022-04-14	na
goat_OP453114 CHN@2022-07-28	OP453114 CHN@2022-07-28	OP453114	China	goat	2022-07-28	na
sheep_OQ455267_TUR@2020	OQ455267_TUR@2020	OQ455267	Turkey	sheep	2020	na
sheep_OQ455268_TUR@2020	OQ455268_TUR@2020	OQ455268	Turkey	sheep	2020	na
sheep_OQ455269_TUR@2020	OQ455269_TUR@2020	OQ455269	Turkey	sheep	2020	na
sheep_OQ455270_TUR@2010	OQ455270_TUR@2010	OQ455270	Turkey	sheep	2010	na
goat_OQ455271_TUR@2003	OQ455271_TUR@2003	OQ455271	Turkey	goat	2003	na
sheep_OQ455272_TUR@2019	OQ455272_TUR@2019	OQ455272	Turkey	sheep	2019	na
sheep_OQ455273_TUR@2019	OQ455273_TUR@2019	OQ455273	Turkey	sheep	2019	na
sheep_OQ455274_TUR@2021	OQ455274_TUR@2021	OQ455274	Turkey	sheep	2021	na
sheep_OQ455275_TUR@2021	OQ455275_TUR@2021	OQ455275	Turkey	sheep	2021	na
goat_OQ455276_TUR@2007	OQ455276_TUR@2007	OQ455276	Turkey	goat	2007	na
goat_OQ686994 CHN@2021-03-03	OQ686994 CHN@2021-03-03	OQ686994	China	goat	2021-03-03	na
PP910509_CHN@2021-07-12	PP910509_CHN@2021-07-12	PP910509	China	na	2021-07-12	na
PP910508_ CHN@2021-07-12	PP910508_ CHN@2021-07-12	PP910508	China	na	2021-07-12	na
PP910507 _ CHN@2021-07-12	PP910507 _ CHN@2021-07-12	PP910507	China	na	2021-07-12	na
PP910506 _ CHN@2021-07-12	PP910506 _ CHN@2021-07-12	PP910506	China	na	2021-07-12	na
PP910505_CHN@2021-07-12	PP910505_CHN@2021-07-12	PP910505	China	na	2021-07-12	na
PP910504_CHN@2021-07-12	PP910504_CHN@2021-07-12	PP910504	China	na	2021-07-12	na
PP910503_CHN@2021-07-12	PP910503_CHN@2021-07-12	PP910503	China	na	2021-07-12	na
PP910502_CHN@2021-07-12	PP910502_CHN@2021-07-12	PP910502	China	na	2021-07-12	na
PP910501_CHN@2022-07-12	PP910501_CHN@2022-07-12	PP910501	China	na	2022-07-12	na
PP910500_CHN@2022-07-12	PP910500_CHN@2022-07-12	PP910500	China	na	2022-07-12	na
goat_PP932674_CHN@2023-07	PP932674_CHN@2023-07	PP932674	China	goat	2023-07	na
goat_PP932673_CHN@2023-05	PP932673_CHN@2023-05	PP932673	China	goat	2023-05	na
goat_PP932672_CHN@2021-12	PP932672_CHN@2021-12	PP932672_	China	goat	2021-12	na
goat_PP932671_CHN@2022-12	PP932671_CHN@2022-12	PP932671	China	goat	2022-12	na
goat_PP793739_CHN@2024-01-23	PP793739_CHN@2024-01-23	PP793739	China	goat	2024-01-23	na
goat_PQ618929_CHN@2024-11	PQ618929_CHN@2024-11	PQ618929	China	goat	2024-11	na
goat_PQ618927_CHN@2024-11	PQ618927_CHN@2024-11	PQ618927	China	goat	2024-11	na
goat_PQ618928_CHN@2024-11	PQ618928_CHN@2024-11	PQ618928	China	goat	2024-11	na
goat_PQ618926_CHN@2024-11	PQ618926_CHN@2024-11	PQ618926	China	goat	2024-11	na
goat_PQ618925_CHN@2024-11	PQ618925_CHN@2024-11	PQ618925	China	goat	2024-11	na

## Sheet: Countries, Continents and hosts
n° of sequences per GEOGRAPHIC LOCATION PLACE				n° of sequences per SPECIES
Finland 1 outgroup				rendeer 1 outgroup
United States Of America 10				goat 136
Cuba 31				sheep 93
Argentine 10				small ruminant 6
Brazil 10				musk ox 1
Chile 1				sichuan takin 1
New Zeland 2				japanese goat-antilope 10
Zambia 1
Greece 8				homo sapiens 5
Spain 2
Italy 23				not applicable 16
Germany 3
United Kingdom 3
Hungary 1
Taiwan 3
Japan 13
Malesya 8
Iran 24
Turkey 16
India 25
China 67
South Korea 6
Legend:
Americas
Oceania
Africa
Europe
Asia
